# Supplementary material for: Effects of Anthropogenic Emissions from Different Sectors on PM2.5 Concentrations in Chinese Cities
Source: Int J Environ Res Public Health. 2021 Oct 15;18(20):10869. doi: 10.3390/ijerph182010869 (PMC8535752; doi:10.3390/ijerph182010869)
Supplement: Supplementary file 1 [file ijerph-18-10869-s001.zip]

Archive with 1 entries (1 files):
- ijerph-1399606-supplementary.pdf
